# Supplementary material for: SCMTHP: A New Approach for Identifying and Characterizing of Tumor-Homing Peptides Using Estimated Propensity Scores of Amino Acids
Source: Pharmaceutics. 2022 Jan 4;14(1):122. doi: 10.3390/pharmaceutics14010122 (PMC8779003; doi:10.3390/pharmaceutics14010122)
Supplement: Supplementary file 1 [file pharmaceutics-14-00122-s001.zip]

Archive with 1 entries (1 files):
- pharmaceutics-1484097-supplementary.pdf
